# Supplementary material for: Serum Mass Spectrometry Proteomics and Protein Set Identification in Response to FOLFOX-4 in Drug-Resistant Ovarian Carcinoma
Source: Cancers (Basel). 2023 Jan 8;15(2):412. doi: 10.3390/cancers15020412 (PMC9856519; doi:10.3390/cancers15020412)
Supplement: Supplementary file 1 [file cancers-15-00412-s001.zip]

Archive with 1 entries (1 files):
- cancers-2116768-supplementary.pdf
